# Supplementary material for: Human Salivary Histatin-1-Functionalized Gelatin Methacrylate Hydrogels Promote the Regeneration of Cartilage and Subchondral Bone in Temporomandibular Joints
Source: Pharmaceuticals (Basel). 2021 May 19;14(5):484. doi: 10.3390/ph14050484 (PMC8159088; doi:10.3390/ph14050484)
Supplement: Supplementary file 1 [file pharmaceuticals-14-00484-s001.zip]

Archive with 1 entries (1 files):
- pharmaceuticals-1154415-SI.pdf
